# Supplementary material for: Detection and Validation of Organic Metabolites in Urine for Clear Cell Renal Cell Carcinoma Diagnosis
Source: Metabolites. 2024 Oct 13;14(10):546. doi: 10.3390/metabo14100546 (PMC11509871; doi:10.3390/metabo14100546)
Supplement: Supplementary file 1 [file metabolites-14-00546-s001.zip]

Archive with 1 entries (1 files):
- metabolites-3233660-Supplementary.pdf
